# Supplementary material for: A New Method for Preparing Cross-Sections of Polymer Composite Membranes for TEM Characterization by Substrate Stripping and Double-Orientation Embedding
Source: Membranes (Basel). 2025 Sep 24;15(10):288. doi: 10.3390/membranes15100288 (PMC12566501; doi:10.3390/membranes15100288)
Supplement: Supplementary file 1 [file membranes-15-00288-s001.zip]

Archive with 1 entries (1 files):
- membranes-3855078-supplementary.pdf
